# Supplementary material for: A naturally occurring variant of MBD4 causes maternal germline hypermutation in primates
Source: Genome Res. 2023 Dec;33(12):2053–9. doi: 10.1101/gr.277977.123 (PMC10760519; doi:10.1101/gr.277977.123)
Supplement: Supplement 1 [file Supplemental_Code.zip]

Archive with 3 entries (2 files):
- A naturally occurring variant of MBD4 causes maternal germline hypermutation in primates - Code.Rmd
- Data_files.tar.gz
- __MACOSX/
