# Supplementary material for: A naturally occurring variant of MBD4 causes maternal germline hypermutation in primates
Source: Genome Res. 2023 Dec;33(12):2053–9. doi: 10.1101/gr.277977.123 (PMC10760519; doi:10.1101/gr.277977.123)
Supplement: Supplement 1 [file Supplemental_Code.zip › A naturally occurring variant of MBD4 causes maternal germline hypermutation in primates - Code.Rmd]

---
title: "A naturally occurring variant of MBD4 causes maternal germline hypermutation in primates - R Notebook"
output: html_notebook
---


```{r}
library("BSgenome")
library(BSgenome.Mmulatta.UCSC.rheMac10)
library(BSgenome.Hsapiens.UCSC.hg19)
human_genome <- BSgenome.Hsapiens.UCSC.hg19
ref_genome <- BSgenome.Mmulatta.UCSC.rheMac10
library("circlize")
library("ciTools")
library("ComplexHeatmap")
library("cowplot")
library("deconstructSigs")
library("devtools")
library("dplyr")
library("finalfit")
library("GenomicRanges")
library("ggbeeswarm")
library("ggeffects")
library("ggiraphExtra")
library("ggplot2")
library("ggpubr")
library("ggthemes")
library("gridExtra")
library("huxtable")
library("jtools")
library("lme4")
library("lmerTest")
library("lmtest")
library("MASS")
library("multcomp")
library("MutationalPatterns")
library("nlme")
library("patchwork")
library("plotly")
library("plyr")
library("randomcoloR")
library("RColorBrewer")
library("rcompanion")
library("reshape2")
library("Rmisc")
library("rstatix")
library("rtracklayer")
library("simpleboot")
library("stats")
library("stringr")
library("tidyverse")
library("viridis")

```

# De novo mutation identification
```{r}
metadata <- read.table("Data_files/Metadata_all_samples.txt", header=T, check.names=FALSE, sep="\t",quote = "")
dim(metadata)

# DeNovoGear SNVs present in autosomal chromosomes
dng_variants <- read.table("All_samples_trio_variant_details.present_in_proband.auto-002.txt" , header=T, check.names=FALSE, sep="\t", quote = "", row.names = NULL)
dng_variants <- dng_variants[which(dng_variants$Proband_MTR > 0),]

dng_variants <- read.table("tmp" , header=T, check.names=FALSE, sep="\t", quote = "", row.names = NULL)
dng_variants <- dng_variants[which(dng_variants$Proband_MTR > 0),]


# DeNovoGear SNVs present in X chromosome
dng_variants_x <- read.table("All_samples_trio_variant_details.present_in_proband.X.txt" , header=T, check.names=FALSE, sep="\t", quote = "", row.names = NULL)
dng_variants_x <- dng_variants_x[which(dng_variants_x$Proband_MTR > 0),]

dng_variants_x <- read.table("Data_files/t2" , header=T, check.names=FALSE, sep="\t", quote = "", row.names = NULL)
dng_variants_x <- dng_variants_x[which(dng_variants_x$Proband_MTR > 0),]


colnames(dng_variants)
colnames(dng_variants_x)
dim(dng_variants)
dim(dng_variants_x)
dng_variants <- rbind(dng_variants,dng_variants_x)
dim(dng_variants)

total_dnms <- as.data.frame(unique(dng_variants$Sample))
colnames(total_dnms) <- "Sample"

for(i in total_dnms$Sample){
  total_dnms[which(total_dnms$Sample == i), "DeNovoGear_Total"] <- nrow(dng_variants[which(dng_variants$Sample == i),])
}

#1) Filtering using probability of de novo single base pair mutation greater than 0.5
ppdnm_filtered_keys <- read.table("Data_files/ppdnm_filtered_key.txt", header=F, check.names=FALSE, sep="\t",quote = "")

dng_variants1 <- dng_variants[which(dng_variants$ID %in% ppdnm_filtered_keys$V1),]
dim(dng_variants1)

for(i in total_dnms$Sample){
  total_dnms[which(total_dnms$Sample == i), "PPDNM_filtered"] <- nrow(dng_variants1[which(dng_variants1$Sample == i),])
}

dng_variants1 <- merge.data.frame(dng_variants1, metadata, by.x = "Sample", by.y="Offspring")

#2)Read depth (RD) of child & parents ≥ 4 ≤80
dng_variants2 <- dng_variants1[which(dng_variants1$Proband_DEP >= 4 & dng_variants1$Pat_DEP >= 4 & dng_variants1$Mat_DEP >= 4 & dng_variants1$Proband_DEP <= 80 & dng_variants1$Pat_DEP <= 80 & dng_variants1$Mat_DEP <= 80),]
dim(dng_variants2)

for(i in total_dnms$Sample){
  total_dnms[which(total_dnms$Sample == i), "Read_depth_filtered"] <- nrow(dng_variants2[which(dng_variants2$Sample == i),])
}


#3) Removed mutations if Child must have < 35% (Wang RJ et. al. 2020) and > 70% VAF and MDR!=3 (Alt Reads to be present in both directions)

dng_variants3_female <- dng_variants2[which(dng_variants2$Gender == "Female" & dng_variants2$Proband_MDR == 3 & dng_variants2$Proband_MTR >= 2 & dng_variants2$Proband_VAF >= 0.35 & dng_variants2$Proband_VAF <= 0.7),]
dng_variants3_male <- dng_variants2[which(dng_variants2$Gender == "Male" & dng_variants2$CHROM != "X" & dng_variants2$Proband_MDR == 3 & dng_variants2$Proband_MTR >= 2 & dng_variants2$Proband_VAF >= 0.35 & dng_variants2$Proband_VAF <= 0.7),]

dng_variants3_male_x <- dng_variants2[which(dng_variants2$Gender == "Male" & dng_variants2$CHROM == "X" & dng_variants2$Proband_MDR == 3 & dng_variants2$Proband_MTR >= 2 & dng_variants2$Proband_VAF > 0.7),]

dim(dng_variants3_female)
dim(dng_variants3_male)
dim(dng_variants3_male_x)

dng_variants3 <- rbind(dng_variants3_female, dng_variants3_male, dng_variants3_male_x)
dim(dng_variants3)

for(i in total_dnms$Sample){
  total_dnms[which(total_dnms$Sample == i), "Sample_AltRead_filtered"] <- nrow(dng_variants3[which(dng_variants3$Sample == i),])
}

write.table(dng_variants3, file="All_samples.trio_variant_details-3Filtered.txt", sep = "\t", quote = FALSE, row.names = FALSE)


#4) Removed DNMs that fell in highly repetitive regions
#     awk -F "\t" '{if($1 !~/Sample/){print $2"\t"$3-1"\t"$3"\t"$_}}' All_samples.trio_variant_details-3Filtered.txt > All_samples.trio_variant_details-3Filtered.bed
#     bedtools intersect -a All_samples.trio_variant_details-3Filtered.bed -b ~/Reference/rheMac10/simpleRepeat.bed -v -header > All_samples.trio_variant_details-4Filtered.bed
#     cut -f4- All_samples.trio_variant_details-4Filtered.bed > All_samples.trio_variant_details-4Filtered.txt

dng_variants4 <- read.table("Data_files/All_samples.trio_variant_details-4Filtered.txt" , header=T, check.names=FALSE, sep="\t", quote = "", row.names = NULL)
dim(dng_variants4)

for(i in total_dnms$Sample){
  total_dnms[which(total_dnms$Sample == i), "Simple_repeats_filtered"] <- nrow(dng_variants4[which(dng_variants4$Sample == i),])
}


#5) Removed DNMs that fell within known segmental duplication.
#     bedtools intersect -a All_samples.trio_variant_details-4Filtered.bed -b ~/Reference/rheMac10/tandemDups.bed -v -header > All_samples.trio_variant_details-5Filtered.bed
#     cut -f4- All_samples.trio_variant_details-5Filtered.bed > All_samples.trio_variant_details-5Filtered.txt

dng_variants5 <- read.table("Data_files/All_samples.trio_variant_details-5Filtered.txt" , header=T, check.names=FALSE, sep="\t", quote = "", row.names = NULL)
dim(dng_variants5)

for(i in total_dnms$Sample){
  total_dnms[which(total_dnms$Sample == i), "Seg_dups_filtered"] <- nrow(dng_variants5[which(dng_variants5$Sample == i),])
}

#6) Allele frequency in mGAP v2.1 < 0.01
#     bedtools sort -i All_samples.trio_variant_details-5Filtered.bed -g ~/Reference/rheMac10/rheMac10_reordered.order.txt  > All_samples.trio_variant_details-5Filtered.sorted.bed
#     bedtools intersect -a All_samples.trio_variant_details-5Filtered.bed -b ~/macaca_mulatta/mGap.v2.1.common.vcf.gz -v -header -sorted -g ~/Reference/rheMac10/rheMac10_reordered.chrom.sizes > All_samples.trio_variant_details-6Filtered.bed
#     cut -f4- All_samples.trio_variant_details-6Filtered.bed > All_samples.trio_variant_details-6Filtered.txt

dng_variants6 <- read.table("Data_files/All_samples.trio_variant_details-6Filtered.txt" , header=T, check.names=FALSE, sep="\t", quote = "", row.names = NULL)
dim(dng_variants6)

for(i in total_dnms$Sample){
  total_dnms[which(total_dnms$Sample == i), "mGAP_filtered"] <- nrow(dng_variants6[which(dng_variants6$Sample == i),])
}

#7) Removed mutations if either parents have >1 read supporting the alternative allele and >10% VAF

dng_variants7 <- dng_variants6[which(dng_variants6$Pat_VAF <= 0.1 & dng_variants6$Mat_VAF <= 0.1 & dng_variants6$Pat_MTR <= 1 & dng_variants6$Mat_MTR <= 1),]
dim(dng_variants7)

for(i in total_dnms$Sample){
   total_dnms[which(total_dnms$Sample == i), "Parents_AltRead_filtered"] <- nrow(dng_variants7[which(dng_variants7$Sample == i),])
}
write.table(dng_variants7, file="All_samples.trio_variant_details-7Filtered.txt", sep = "\t", quote = FALSE, row.names = FALSE)

possible_mosaics <- dng_variants6[which((dng_variants6$Pat_VAF <= 0.1 & dng_variants6$Mat_VAF <= 0.1) & ((dng_variants6$Pat_MTR > 1 & dng_variants6$Pat_MDR == 3) | (dng_variants6$Mat_MTR > 1 & dng_variants6$Mat_MDR == 3))),]
write.table(possible_mosaics, file="possible_mosaics.txt", sep = "\t", quote = FALSE, row.names = FALSE)


#8) Binomial Test
###pbiom per given sample. bonferroni test for every single p values that you have calculated per dnm
#ALT_individual is count of c in child 1
#REF_individual is count of all the other allele in child 1
#ALT_all is count of c in all the other children but child 1
#REF_all is count of all other alleles but c in the rest of the children but child 1


###The above variants were recalled in all samples from each donor using an in-house re-genotyping algorithm (cgpVAF).
cgpvaf_data <- read.table("Data_files/18607_17573_snp_vaf.tsv" , header=T, check.names=FALSE, sep="\t", quote = "", row.names = NULL)


#List of Parents
parents <- read.table("Data_files/Parents.txt" , header=F, check.names=FALSE, sep="\t", quote = "", row.names = NULL)
cgpvaf_data_samples <- cgpvaf_data[,!grepl(paste(parents$V1, collapse="|"),colnames(cgpvaf_data))]
cgpvaf_data_samples <- cgpvaf_data_samples[,grepl("MTR|DEP",colnames(cgpvaf_data_samples))]
cgpvaf_data_samples <- cbind(cgpvaf_data[,c("Chrom","Pos","Ref", "Alt")],cgpvaf_data_samples)
cgpvaf_data_samples$ID <- paste(cgpvaf_data_samples$Chrom, cgpvaf_data_samples$Pos, cgpvaf_data_samples$Ref, cgpvaf_data_samples$Alt, sep = "_")


df_for_binom <- as.data.frame(cgpvaf_data_samples$ID)
colnames(df_for_binom) <- "ID"
tmp <- cgpvaf_data_samples[,grepl("MTR",colnames(cgpvaf_data_samples))]
colnames(tmp) <- gsub("_MTR", "", colnames(tmp))
tmp[ , colnames(tmp)] <- NA
df_for_binom <- cbind(df_for_binom, tmp)

for(samp in colnames(tmp)){
  for(i in cgpvaf_data_samples$ID){
    ALT_individual <- cgpvaf_data_samples[which(cgpvaf_data_samples$ID == i), paste(samp,"MTR",sep="_")]
    REF_individual <- cgpvaf_data_samples[which(cgpvaf_data_samples$ID == i), paste(samp,"DEP",sep="_")]
    ALT_others <- cgpvaf_data_samples[which(cgpvaf_data_samples$ID == i), which(names(cgpvaf_data_samples) != paste(samp,"MTR",sep="_"))]
    ALT_others <- ALT_others[,grepl("MTR",colnames(ALT_others))]
    REF_others <- cgpvaf_data_samples[which(cgpvaf_data_samples$ID == i), which(names(cgpvaf_data_samples) != paste(samp,"DEP",sep="_"))]
    REF_others <- REF_others[,grepl("DEP",colnames(REF_others))]
    df_for_binom[which(df_for_binom$ID == i),samp] = pbinom(ALT_individual, REF_individual, p=median((as.numeric(ALT_others)/as.numeric(REF_others))),lower.tail=FALSE)
  }
}

df_for_binom_melt <- melt(df_for_binom, id.vars = c("ID"), value.name = "p_value", variable.name = "Sample")
df_for_binom_melt$p_value_adjusted <-  p.adjust(df_for_binom_melt$p_value, method = "fdr")
df_for_binom_melt$ID2 <- paste0(df_for_binom_melt$ID,"_", df_for_binom_melt$Sample)

df_for_binom_melt <- df_for_binom_melt[-which(is.na(df_for_binom_melt$p_value_adjusted)),]

df_for_binom_melt <- df_for_binom_melt[which(df_for_binom_melt$p_value_adjusted < 0.05),]
rownames(df_for_binom_melt) <- NULL

write.table(df_for_binom_melt$ID2, file = "~/pbinom_variant_id.txt", quote = F, row.names = F)

dng_variants8 <- dng_variants7[which(dng_variants7$ID %in% df_for_binom_melt$ID2),]
dim(dng_variants8)

write.table(dng_variants8, file="~/All_samples.trio_variant_details-8Filtered.txt", sep = "\t", quote = FALSE, row.names = FALSE)

for(i in total_dnms$Sample){
  total_dnms[which(total_dnms$Sample == i), "pbinom_filtered"] <- nrow(dng_variants8[which(dng_variants8$Sample == i),])
}

#total_dnms <- merge.data.frame(total_dnms, metadata, by.x = "Sample", by.y="Offspring")

write.table(total_dnms, file="/Users/rs30/volumes/rs30_lustre/rs30-125/Macaque_Signatures-Conrad/cgpvaf_mpboot/18607/total_dnms.txt", sep = "\t", quote = FALSE, row.names = FALSE)


## Calculating Variants filtered at each step.
total_dnms$pbinom_filtered <- total_dnms$Parents_AltRead_filtered - total_dnms$pbinom_filtered
total_dnms$Parents_AltRead_filtered <- total_dnms$mGAP_filtered - total_dnms$Parents_AltRead_filtered
total_dnms$mGAP_filtered <- total_dnms$Seg_dups_filtered - total_dnms$mGAP_filtered
total_dnms$Seg_dups_filtered <- total_dnms$Simple_repeats_filtered - total_dnms$Seg_dups_filtered
total_dnms$Simple_repeats_filtered <- total_dnms$Sample_AltRead_filtered - total_dnms$Simple_repeats_filtered
total_dnms$Sample_AltRead_filtered <- total_dnms$Read_depth_filtered - total_dnms$Sample_AltRead_filtered
total_dnms$Read_depth_filtered <- total_dnms$PPDNM_filtered - total_dnms$Read_depth_filtered
total_dnms$PPDNM_filtered <- total_dnms$DeNovoGear_Total - total_dnms$PPDNM_filtered
total_dnms$FinalDNMs <- total_dnms$DeNovoGear_Total - total_dnms$PPDNM_filtered - total_dnms$Read_depth_filtered - total_dnms$Sample_AltRead_filtered - total_dnms$Parents_AltRead_filtered - total_dnms$Simple_repeats_filtered - total_dnms$Seg_dups_filtered - total_dnms$mGAP_filtered - total_dnms$pbinom_filtered

total_dnms$Hyp_Status <- "Non_Hyp"
total_dnms[which(total_dnms$Sample %in% c("34764","31970","33258","35286","36319","30547")),"Hyp_Status"] <- "Hyp"

#Callable bases were determined for each sample using mosdepth (https://github.com/brentp/mosdepth) with categories split as "0:1:4:80:"
callable_bases <- read.table("mosdepth/Callable_bases_Trios-Sep2022.txt" , header=T, check.names=FALSE, sep="\t", quote = "", row.names = NULL)

total_dnms <- merge.data.frame(total_dnms, callable_bases[,c("Sample", "CallableBases")], by.x="Sample", by.y = "Sample", all.x = TRUE)

total_dnms$FinalDNMs_normalized <- (total_dnms$FinalDNMs/total_dnms$CallableBases)*2842222659


write.table(total_dnms, file="/Users/rs30/volumes/rs30_lustre/rs30-125/Macaque_Signatures-Conrad/cgpvaf_mpboot/18607/All_samples.final_filtered_DNMs_pbinom.txt", sep = "\t", quote = FALSE, row.names = FALSE)


```

# Figure 3a+b 
```{r}
r.offspringtable <- read.table("Data_files/All_samples.final_filtered_DNMs_pbinom_withPhasing.txt" , header=T, check.names=FALSE, sep="\t", quote = "")
names(r.offspringtable)[names(r.offspringtable) == 'Sample'] <- 'Offspring'

r.offspringtable<-r.offspringtable[r.offspringtable$Offspring!=31888,] #31888 had a sample mixup and is not included

#create dummy variable for MBD4 carriers
mbd4_carriers<-scan("Data_files/mGAP_MBD4_carriers.txt",what="character")

r.offspringtable$mbd4_carrier<-0
r.offspringtable$mbd4_carrier[which(r.offspringtable$Dam %in% mbd4_carriers & !r.offspringtable$Dam==26537)]<-1

r.offspringtable_noHYP <- subset(r.offspringtable, r.offspringtable$Hyp_Status=="Non_Hyp")


#Simple Model for correlating Paternal age to number of de-novo mutations


modelnonhyp <- lm(FinalDNMs ~ Paternal_age_at_offspring_birth, data = r.offspringtable_noHYP)

plot(r.offspringtable$Paternal_age_at_offspring_birth, r.offspringtable$FinalDNMs, xlab = "Paternal Age", ylab = "De novo mutation count", pch = c(4, 1)[as.factor(r.offspringtable_noHYP$Hyp_Status)])
plot(r.offspringtable$Paternal_age_at_offspring_birth, r.offspringtable$FinalDNMs, xlab = "Paternal Age", ylab = "De novo mutation count")

abline(modelnonhyp, col = "black")

#Simple Model for correlating Maternal age to number of de-novo mutations
r.offspringtable_HYP<-r.offspringtable[r.offspringtable$Dam==26537,]

modeldamnonhyp <- lm(FinalDNMs ~ Dam_age, data = r.offspringtable_noHYP)


plot(r.offspringtable$Dam_age, r.offspringtable$FinalDNMs, xlab = "Maternal Age", ylab = "De novo mutation count", pch = c(4, 1)[as.factor(r.offspringtable$Hyp_Status)])
abline(modeldamnonhyp, col = "black")


###### FULL MODEL
r.offspringtable$Hyp_Status<-factor(r.offspringtable$Hyp_Status,levels=c("Non_Hyp","Hyp"))

totalmutationstest <- glm(FinalDNMs ~ Hyp_Status + Paternal_age_at_offspring_birth + Dam_age + Gender + Hyp_Status + mbd4_carrier + CallableBases, family="poisson", data=r.offspringtable)
summary(totalmutationstest)
stats::coef(totalmutationstest)
stats::confint(totalmutationstest)
#add_ci(r.offspringtable, totalmutationstest, alpha = 0.05,nSims = 100)


#Formally test for enrichment for CpA context alone
r.offmutmerged<-read.table("Data_files/Rashesh_Figure5b.txt",header=T)
r.offmutmerged$Hyp_Status<-factor(r.offmutmerged$Hyp_Status,levels=c("Non_Hyp","Hyp"))
r.offmutmerged$mbd4_carrier<-0
r.offmutmerged$mbd4_carrier[which(r.offmutmerged$Dam %in% mbd4_carriers & !r.offmutmerged$Dam==26537)]<-1

summary(totalmutationstest <- glm(Total.Mutations ~ Hyp_Status + Paternal_age_at_offspring_birth + Dam_age + Dam_age*Hyp_Status, family="poisson", data=r.offmutmerged))
summary(ACtest <- glm(A.C ~ Hyp_Status + Paternal_age_at_offspring_birth + Dam_age + Dam_age*Hyp_Status, family="poisson", data=r.offmutmerged))
summary(ATtest <- glm(A.T ~ Hyp_Status + Paternal_age_at_offspring_birth + Dam_age + Dam_age*Hyp_Status, family="poisson", data=r.offmutmerged))
summary(AGtest <- glm(A.G ~ Hyp_Status + Paternal_age_at_offspring_birth + Dam_age + Dam_age*Hyp_Status, family="poisson", data=r.offmutmerged))
summary(CAtest <- glm(C.A ~ Hyp_Status + Paternal_age_at_offspring_birth + Dam_age + Dam_age*Hyp_Status, family="poisson", data=r.offmutmerged))
summary(CGtest <- glm(C.G ~ Hyp_Status + Paternal_age_at_offspring_birth + Dam_age + Dam_age*Hyp_Status, family="poisson", data=r.offmutmerged))
summary(CTtest <- glm(C.T.total ~ Hyp_Status + Paternal_age_at_offspring_birth + Dam_age + Dam_age*Hyp_Status, family="poisson", data=r.offmutmerged))
summary(CtCPGtest <- glm(C.T..CpG ~ Hyp_Status + Paternal_age_at_offspring_birth + Dam_age + Dam_age*Hyp_Status, family="poisson", data=r.offmutmerged))
summary(CtnonCPGtest <- glm(C.T.non.CpG ~ Hyp_Status + Paternal_age_at_offspring_birth + Dam_age + Dam_age*Hyp_Status, family="poisson", data=r.offmutmerged))
summary(CtCPAtest <- glm(C.T..CpA ~ Hyp_Status + mbd4_carrier+Paternal_age_at_offspring_birth + Dam_age + Dam_age*Hyp_Status, family="poisson", data=r.offmutmerged))


```

# Phasing mutations
```{bash Phasing}
#1) Germline variants were called for each individual using HaplotypeCaller in GVCF mode
gatk --java-options "-Xmx16g" HaplotypeCaller  -R ~/Reference/rheMac10/rheMac10_renamed.fa -I ~/BAM_files/${SAMPLE}.bam -O  ~/HaplotypeCaller_gvcfs/${SAMPLE}.haplotypecaller.v4.1.7.0.g.vcf.gz -ERC GVCF -G StandardAnnotation -G AS_StandardAnnotation -G StandardHCAnnotation

#2)Then combine the GVCFs for each Trio using the Pedigree information
#trio.ped format
##F1	18607	0	0	1	1
##F1	18167	0	0	2	1
##F1	21061	18607	18167	1	1

ls ./Trio_analyses/*/trio.ped | while read FILE ; do tail -1 $FILE | cut -f2,3,4 | while read -r SAMPLE PAT MAT; do gatk --java-options "-Xmx16g" CombineGVCFs -R ~/Reference/rheMac10/rheMac10_reordered.fa --variant ~/HaplotypeCaller_gvcfs/$SAMPLE.haplotypecaller.v4.1.7.0.g.vcf.gz --variant ~/HaplotypeCaller_gvcfs/$PAT.haplotypecaller.v4.1.7.0.g.vcf.gz --variant ~/HaplotypeCaller_gvcfs/$MAT.haplotypecaller.v4.1.7.0.g.vcf.gz -O  ~/${SAMPLE}/${SAMPLE}.trio.haplotypecaller.v4.1.7.0.g.vcf.gz

#3) Genotype GVCFs to get variant calls. 

gatk --java-options "-Xmx16g" GenotypeGVCFs -R ~/Reference/rheMac10/rheMac10_reordered.fa -V ~/Macaque_Signatures-Conrad/Trio_analyses/${SAMPLE}/${SAMPLE}.trio.haplotypecaller.v4.1.7.0.g.vcf.gz -O ~/Trio_analyses/${SAMPLE}/${SAMPLE}.trio.haplotypecaller.v4.1.7.0.vcf.gz


#4) Run PhaseMyDeNovo (https://github.com/queenjobo/PhaseMyDeNovo)
#Create the dnm_input.txt file as described in the GitHub repo

python ~/PhaseMyDeNovo/phase_my_denovos.py -dnmfile ~/Trio_analyses/${SAMPLE}/dnm_input.txt -outfile ~/Trio_analyses/${SAMPLE}/PhaseMyDeNovo_output.txt

#Summarise the phasing data from the output. DNMs with mixed phase where listed under "Mixed/Unknown category in Figure3C"

```

# Figure 3C
```{r}
library(Rmisc)
phasing_counts_18607 <- read.table("Data_files/All_samples.final_filtered_DNMs_pbinom_withPhasing.txt" , header=T, check.names=FALSE, sep="\t", quote = "")

phasing_counts_18607 <- phasing_counts_18607[which(phasing_counts_18607$Sample != "31888"),] #31888 had a sample mixup and is not included

total_df <- summarySE(data = phasing_counts_18607, measurevar=c("FinalDNMs"), groupvars = c("Hyp_Status"), na.rm = FALSE, conf.interval = 0.95, .drop = TRUE)
total_df$Type <- "Total"
colnames(total_df) <- c("Hyp_Status","N","Mean","sd","se","ci","Type")

mat_df<- summarySE(data = phasing_counts_18607, measurevar=c("Maternal"), groupvars = c("Hyp_Status"), na.rm = FALSE, conf.interval = 0.95, .drop = TRUE)
mat_df$Type <- "Maternal"
colnames(mat_df) <- c("Hyp_Status","N","Mean","sd","se","ci","Type")

pat_df<- summarySE(data = phasing_counts_18607, measurevar=c("Paternal"), groupvars = c("Hyp_Status"), na.rm = FALSE, conf.interval = 0.95, .drop = TRUE)
pat_df$Type <- "Paternal"
colnames(pat_df) <- c("Hyp_Status","N","Mean","sd","se","ci","Type")

unk_df <- summarySE(data = phasing_counts_18607, measurevar=c("Mixed_Unkown"), groupvars = c("Hyp_Status"), na.rm = FALSE, conf.interval = 0.95, .drop = TRUE)
unk_df$Type <- "Mixed/Unkown"
colnames(unk_df) <- c("Hyp_Status","N","Mean","sd","se","ci","Type")

df <- rbind(mat_df,pat_df, unk_df)
df$Type <- factor(df$Type, levels = rev(c("Maternal", "Paternal", "Mixed/Unkown")))


p <- ggplot(df,aes(fill=Type, y=Mean, x=Hyp_Status, label=round(Mean))) + geom_bar(position = position_dodge(), stat="identity")+geom_errorbar(aes(ymin = Mean-sd, ymax = Mean+sd), width = 0.3, position = position_dodge(0.9))+theme_pubr()+scale_fill_manual(values=c("darkgrey","lightslateblue","darksalmon"))+ylab("Number of DNMs")+xlab("")

png("~/Parental_DNM_phasing_PhaseMyDenovos_18607.png", res=300, units="in", width=7, height=5)
p
dev.off()

pdf(file="~/Parental_DNM_phasing_PhaseMyDenovos_18607.pdf",width=7, height=5)
p
dev.off()

poisson.test(as.integer(df[which(df$Hyp_Status == "Hyp" & df$Type == "Maternal"),"Mean"]),as.integer(df[which(df$Hyp_Status == "Non_Hyp" & df$Type == "Maternal"),"Mean"]),r = 1)$p.value
#7.542625e-21
poisson.test(as.integer(df[which(df$Hyp_Status == "Hyp" & df$Type == "Paternal"),"Mean"]),as.integer(df[which(df$Hyp_Status == "Non_Hyp" & df$Type == "Paternal"),"Mean"]),r = 1)$p.value
#0.6092664

```

# Germline variant calling in the parents (sire and dams)
```{bash Parental Germline Calling}

#1) Germline variants were called for each parent using HaplotypeCaller
gatk --java-options "-Xmx16g" HaplotypeCaller  -R ~/Reference/rheMac10/rheMac10_reordered.fa -I ~/BAM_files/${SAMPLE}.bam -O ~/HaplotypeCaller_Parents/${SAMPLE}.haplotypecaller.v4.1.7.0.vcf.gz --annotate-with-num-discovered-alleles --max-alternate-alleles 3 --read-filter OverclippedReadFilter --read-filter GoodCigarReadFilter -A DepthPerAlleleBySample -A StrandBiasBySample -A Coverage -A FisherStrand -A MappingQualityRankSumTest -A MappingQualityZero -A QualByDepth -A RMSMappingQuality -A ReadPosRankSumTest


#2) Filtering using GATK suggested cutoffs (https://gatk.broadinstitute.org/hc/en-us/articles/360035890471?id=11069)

ls *.haplotypecaller.v4.1.7.0.vcf.gz | while read FILE ; do echo "bcftools filter -i \"(TYPE==\\\"snp\\\" && INFO/QD >= 2 && INFO/FS <= 60 && INFO/SOR <= 3 && INFO/MQ >= 40 && INFO/MQRankSum >= -12.5 && INFO/ReadPosRankSum >= -8.0) || (TYPE!=\\\"snp\\\" && INFO/QD >= 2 && INFO/FS <= 200 && ((FORMAT/AD[0:0] > 0 && INFO/ReadPosRankSum >= -20.0) || FORMAT/AD[0:0] == 0 )) \" -Oz -o ${FILE%.vcf.gz}.hardFiltered.vcf.gz $FILE " | bsub -J ${FILE%.vcf.gz}_hardfilter -o ${FILE%.vcf.gz}_hardfilter.out -e ${FILE%.vcf.gz}_hardfilter.err -q long -n 1 -R 'select[mem>=20000] rusage[mem=20000] span[hosts=1]' -M20000 -env "all" ; done

#3) Filtering known population common (AF >= 0.01) variants.
ls *.haplotypecaller.v4.1.7.0.hardFiltered.vcf.gz | while read FILE ; do echo "bcftools isec $FILE ~/macaca_mulatta/mGap.v2.1.common.vcf.gz  -p ${FILE%.haplotypecaller.v4.1.7.0.hardFiltered.vcf.gz}/ -n-1 -w 1 " | bsub -J ${FILE%.haplotypecaller.v4.1.7.0.hardFiltered.vcf.gz}.bcftools -q normal -o ${FILE%.haplotypecaller.v4.1.7.0.hardFiltered.vcf.gz}/${FILE%.haplotypecaller.v4.1.7.0.hardFiltered.vcf.gz}.bcftools.out -e ${FILE%.haplotypecaller.v4.1.7.0.hardFiltered.vcf.gz}/${FILE%.haplotypecaller.v4.1.7.0.hardFiltered.vcf.gz}.bcftools.err -n 1 -R 'select[mem>=20000] rusage[mem=20000] span[hosts=1]' -M20000 -env "all" ; done 

#4) The final VCFs were annotated using VEP and converted to MAF format using vcf2maf

ls *.vcf | while read SAMPLE ; do ~/git_repositories/ensembl-vep/vep -i $SAMPLE -o ~/Annotation_VEP/${SAMPLE%.vcf}.annotated.vcf --offline --dir ~/vep/ --species macaca_mulatta --vcf --stats_text --force --fork 2 --variant_class --show_ref_allele --numbers --everything  ; done

ls *annotated.vcf | while read FILE ; do perl ~/git_repositories/vcf2maf/vcf2maf.pl --input-vcf ${FILE} --output-maf ${FILE%.vcf}.maf --inhibit-vep --ref-fasta  ~/Reference/rheMac10/rheMac10_reordered.fa --species macaca_mulatta --ncbi-build Mmul_10 --cache-version=104  --vep-data ~/vep/  --tumor-id ${FILE%.annotated.vcf} ; done

#5) All the single sample MAF files were concatenated into a single file

#6) Only the homozygous variants with HIGH or Moderate impact on the Genes of interest (supplementary table S3) were extracted into a separate file. (Figure 4)


```
# Figure 4
```{r}
library(maftools)

parental_Goi_homozygous <- read.maf(maf="Data_files/18607_Parental.hardFiltered.mgapFiltered.regionFiltered.high_moderate.GOI_homozygous.maf", clinicalData = "Data_files/Metadata_all_Parental-4Aug2022_18607Family.txt")
#The metadata file indicates which sample are Sire and which are Dam
# Tumor_Sample_Barcode    Parent
# 18607   Sire
# 25329   Sire
# 30186   Sire
# 30325   Sire
# 17573   Dam


pdf(file="Data_files/18607_Parental.hardFiltered.mgapFiltered.regionFiltered.high_moderate.GOI_homozygous.pdf", width=10, height=7)
oncoplot(maf = parental_Goi_homozygous, top = 50, showTumorSampleBarcodes = TRUE, sortByAnnotation=TRUE, clinicalFeatures=c('Parent'), removeNonMutated=FALSE, groupAnnotationBySize=FALSE, drawRowBar = FALSE, drawColBar = FALSE, sepwd_genes=0.5, sepwd_samples=0.5, showTitle=FALSE, showPct=FALSE, anno_height=0.2)
dev.off()


```

# Figure 5a
## Normalizing COSMIC signatures for rhesus macaque genome
```{r}
#COSMIC v3.2
#https://cog.sanger.ac.uk/cosmic-signatures-production/documents/COSMIC_v3.2_SBS_GRCh37.txt
sbs3_2_cancer_signatures <- read.table('Data_files/COSMIC_v3.2_SBS_GRCh37.txt', header=T, check.names=FALSE, sep="\t", quote = "")
sbs3_2_cancer_signatures[,"Type"]

rownames(sbs3_2_cancer_signatures) <- sbs3_2_cancer_signatures$Type
sbs3_2_cancer_signatures <- sbs3_2_cancer_signatures[,-1]


sbs3_2_cancer_signatures_rheMAC10 <- sbs3_2_cancer_signatures
for (i in 1:ncol(sbs3_2_cancer_signatures)) {
  sbs3_2_cancer_signatures_rheMAC10[,i] <- (sbs3_2_cancer_signatures[,i]/human.trinucleotides[types]) * macaque.trinucleotides2[types]
  sbs3_2_cancer_signatures_rheMAC10[,i] <- sbs3_2_cancer_signatures_rheMAC10[,i] / sum(sbs3_2_cancer_signatures_rheMAC10[,i])
}

write.table(sbs3_2_cancer_signatures_rheMAC10, file="Data_files/COSMIC_v3.2_SBS_rheMac10.txt", sep = "\t", quote = FALSE, row.names = TRUE)

# These signatures were incorporated in the backend of SigProfilerExtractor to be used for decomposition
```

## The DNMs from Hypermutator and Non HyperMutator individuals were merged into single file respectively. And signatures were extraction using SigProfilerExtractor v1.1.7
```{r}
SigPro_signatures_18607 <- read.table("~/Signatures/Output_Hyp_vs_NonHyp/SBS96/Suggested_Solution/COSMIC_SBS96_Decomposed_Solution/Activities/COSMIC_SBS96_Activities.txt", header=T, row.names=1, check.names=FALSE, sep="\t")

SigPro_signatures_18607 <- as.data.frame(t(SigPro_signatures_18607))
SigPro_signatures_18607[,"Signatures"] <- rownames(SigPro_signatures_18607)
rownames(SigPro_signatures_18607) <- NULL

SigPro_signatures_18607_melt <- melt(SigPro_signatures_18607, id.vars = c("Signatures") ,variable.name = "Sample_name",value.name = "Sig_activity")
colnames(SigPro_signatures_18607_melt) <- c("Signature", "Sample_name", "Sig_activity")

SigPro_signatures_18607_melt$Sample_name <- factor(SigPro_signatures_18607_melt$Sample_name,levels=unique(SigPro_signatures_18607_melt$Sample_name))
SigPro_signatures_18607_melt$Signature <- factor(SigPro_signatures_18607_melt$Signature,levels=unique(rev(SigPro_signatures_18607_melt$Signature)))
head(SigPro_signatures_18607_melt)

for(i in unique(SigPro_signatures_18607_melt$Sample_name)){
  SigPro_signatures_18607_melt[which(SigPro_signatures_18607_melt$Sample_name == i ),"SBStotal"] <- sum(SigPro_signatures_18607_melt[which(SigPro_signatures_18607_melt$Sample_name == i ),"Sig_activity"])
}
rownames(SigPro_signatures_18607_melt) <- NULL
SigPro_signatures_18607_melt[,"Sig_contribution"] <- SigPro_signatures_18607_melt[,"Sig_activity"]/SigPro_signatures_18607_melt[,"SBStotal"]


nb.cols <- length(unique(SigPro_signatures_18607_melt$Signature))
Signature_colors <- get_palette(palette = "Paired", nb.cols)
names(Signature_colors) <- unique(SigPro_signatures_18607_melt$Signature)

pie(rep(1,nb.cols), col=Signature_colors, labels = names(Signature_colors))
Signature_colors[["SBS1"]] <- "#53A2EA"
Signature_colors[["SBS5"]] <- "#66C0B7"
pie(rep(1,nb.cols), col=Signature_colors, labels = names(Signature_colors))


SigPro_signatures_18607_melt.bak <- SigPro_signatures_18607_melt
SigPro_signatures_18607_melt <- SigPro_signatures_18607_melt.bak

ymax <- max(SigPro_signatures_18607_melt$SBStotal)+10

SigPro_signatures_18607_melt <- SigPro_signatures_18607_melt[order(as.numeric(SigPro_signatures_18607_melt$SBStotal)),]
rownames(SigPro_signatures_18607_melt) <- NULL
SigPro_signatures_18607_melt$Sample_name <- factor(SigPro_signatures_18607_melt$Sample_name, levels = unique(SigPro_signatures_18607_melt[order(as.numeric(SigPro_signatures_18607_melt$SBStotal)),"Sample_name"]))

p_act <- ggplot(SigPro_signatures_18607_melt, aes(x = Sample_name , y = Sig_activity)) + geom_col(aes(fill = Signature), width =0.8)+scale_fill_manual(name = "Signature", values = Signature_colors)+theme_pubr()+ theme(legend.position = "right", legend.direction = "vertical",  legend.title=element_text(size=20), legend.text=element_text(size=18),axis.text.x = element_blank(), axis.text.y = element_text(size = 18), axis.title.y = element_text(size = 20),strip.text.x = element_text(face = "bold", hjust = 0.5, size=12), panel.spacing = unit(1, "mm"), strip.background.x = element_blank(), plot.margin = margin(2, 2, 0, 2, "mm"))+xlab("")+ylab("Signature Activities")+coord_cartesian(ylim = c(0, ymax), expand = FALSE)+ guides(fill=guide_legend(ncol=1))

p_act

pdf(file="~/Signatures/SigProfier_Hyp_vs_NonHyp.pdf",height=7, width=5)
p_act
dev.off()
```

# Figure 5b
```{r}
 x<-read.table("Data_files/Rashesh_Figure5b.txt",header=T)

out<-data.frame(Var1=c("Total Mutation","A>C","A>G","A>T","C>A","C>G","C>T total","C>T at CpG"),norm=rep(0,8),hyp=rep(0,8))
out$ciu_hyp<-0
out$cil_hyp<-0
out$ciu<-0
out$cil<-0
for (i in 2:9){
my.mod<-lm(x[x$Hyp_Status=="Non_Hyp",i]~1)
out$norm[i-1]<-my.mod$coefficients[1]
out$cil[i-1]<-confint(my.mod)[1]
out$ciu[i-1]<-confint(my.mod)[2]

my.mod<-lm(x[x$Hyp_Status=="Hyp",i]~1)
out$hyp[i-1]<-my.mod$coefficients[1]
out$cil_hyp[i-1]<-confint(my.mod)[1]
out$ciu_hyp[i-1]<-confint(my.mod)[2]

}

ze_barplot<-barplot(as.matrix(t(out[,c(2,3)])),beside=T,legend=c("Non hypermutator","Hypermutator"),ylab="Mutation Proportion",names=out$Var1,xlab="Motif",ylim=c(0,70))

error.bar(ze_barplot[2,],out$hyp,out$ciu_hyp,out$cil_hyp)
error.bar(ze_barplot[1,],out$norm,out$ciu,out$cil)


```

# Figure 5C
```{r}
x<-read.table("Data_files/Rashesh_CT_mutWOffspring.txt")
x$X3code<-toupper(x$X3code)
x$uid<-paste(x$location,x$Offspring,sep = )
x<-x[!duplicated(x$uid),]


#CODE TO MERGE THE TOP AND BOTTOM STRAND (C/G) AT CENTRAL BASE
cmids<-x
cmids$X3code[which(x$X3code=="TGT")]<-"ACA"
cmids$X3code[which(x$X3code=="GGT")]<-"ACC"
cmids$X3code[which(x$X3code=="AGT")]<-"ACT"
cmids$X3code[which(x$X3code=="TGG")]<-"CCA"
cmids$X3code[which(x$X3code=="GGG")]<-"CCC"
cmids$X3code[which(x$X3code=="AGG")]<-"CCT"
cmids$X3code[which(x$X3code=="TGC")]<-"GCA"
cmids$X3code[which(x$X3code=="GGC")]<-"GCC"
cmids$X3code[which(x$X3code=="AGC")]<-"GCT"
cmids$X3code[which(x$X3code=="TGA")]<-"TCA"
cmids$X3code[which(x$X3code=="GGA")]<-"TCC"
cmids$X3code[which(x$X3code=="AGA")]<-"TCT"
cmids$X3code[which(x$X3code=="CGA")]<-"TCG"
cmids$X3code[which(x$X3code=="CGC")]<-"GCG"
cmids$X3code[which(x$X3code=="CGG")]<-"CCG"
cmids$X3code[which(x$X3code=="CGT")]<-"ACG"

#drop sites in CpG context for Figure 5C
cmids<-cmids[! cmids$X3code %in% c("ACG","CCG","GCG","TCG"),]

hyp<-c(30547,31970,33258,34764,35286,36319)
hyp_x<-cmids[cmids$Offspring %in% hyp,]
no_x<-cmids[!cmids$Offspring %in% hyp,]

t1<-data.frame(table(hyp_x$X3code))
t2<-data.frame(table(no_x$X3code))

t1$hyp_norm<-t1[,2]/sum(t1[,2])
t2$norm<-t2[,2]/sum(t2[,2])

out<-merge(t1,t2,by.x=1,by.y=1,all.x=T,all.y=T)
out[is.na(out$Freq.x)==T,2]<-0
out[is.na(out$hyp_norm)==T,3]<-0

hyp_dnm_sum<-sum(out$Freq.x)
dnm_sum<-sum(out$Freq.y)

out$cil<-0
out$ciu<-0
out$cil_hyp<-0
out$ciu_hyp<-0

for (i in 1:dim(out)[1]){
tmp<-  binom.test(out$Freq.y[i],dnm_sum)
out$cil[i]<-tmp$conf.int[1]
out$ciu[i]<-tmp$conf.int[2]

tmp<-  binom.test(out$Freq.x[i],hyp_dnm_sum)
out$cil_hyp[i]<-tmp$conf.int[1]
out$ciu_hyp[i]<-tmp$conf.int[2]
}

#A function to add arrows on the chart
error.bar <- function(x, y, upper, lower, length=0.1,...){
  arrows(x,upper, x, lower, angle=90, code=3, length=0.05)
}


ze_barplot<-barplot(as.matrix(t(out[,c(3,5)])),beside=T,legend=c("Hypermutator","Non hypermutator"),ylab="Mutation Proportion",names=out$Var1,xlab="Motif",ylim=c(0,0.6))

error.bar(ze_barplot[1,],cmids$hyp_norm,out$ciu_hyp,out$cil_hyp)
error.bar(ze_barplot[2,],cmids$norm,out$ciu,out$cil)


```
